# Supplementary material for: Structural and biochemical basis for DNA and RNA catalysis by human Topoisomerase 3β
Source: Nat Commun. 2022 Aug 9;13:4656. doi: 10.1038/s41467-022-32221-3 (PMC9363430; doi:10.1038/s41467-022-32221-3)
Supplement: Supplementary file 4 — Source Data [file 41467_2022_32221_MOESM4_ESM.xlsx]

## Sheet: Figure1
Figure 1b							Figure 1c						Figure 1d								Figure 1e
Figure 1f																Figure 1h
	Figure 1d. Quantification of 40-nt DNA (overall cleavage%)
	Time (min):	1	3	8	15
	EDTA 5uM	-0.210425	0.0279499	0.100769	2.36483
	Mn2+ 5uM	55.2184	63.3834	66.9796	69.0358
	Mn2+ 0.1mM	82.185	82.6933	84.4514	84.8367
Figure 1g. Quantification of DNA cleavage products (%)
	Time (min)	35-nt DNA			Time (min)	31-nt DNA			Time (min)	14-nt DNA
EDTA 1mM	0	100		EDTA 1mM	0	100		EDTA 1mM	0	100
	3	96.0105			3	97.9772			3	95.119
	8	99.8574			8	98.2368			8	98.6572
	20	99.1198			20	94.1487			20	100.772
Mg2+ 0.1mM	0	100		Mg2+ 0.1mM	0	100		Mg2+ 0.1mM	0	100
	3	76.8125			3	90.4661			3	100.685
	8	45.1893			8	79.0952			8	99.3386
	20	2.78994			20	5.28759			20	10.8939
Mg2+ 5mM	0	100		Mg2+ 5mM	0	100		Mg2+ 5mM	0	100
	3	15.953			3	22.2423			3	68.3936
	8	6.00813			8	9.21563			8	33.2877
	20	2.36682			20	4.75601			20	9.55849
Mg2+ 25mM	0	100		Mg2+ 25mM	0	100		Mg2+ 25mM	0	100
	3	8.28919			3	15.1923			3	33.6289
	8	2.74519			8	4.84678			8	8.60758
	20	1.68542			20	1.75397			20	1.48855
	Time (min)	35-nt DNA			Time (min)	31-nt DNA			Time (min)	14-nt DNA
EDTA 1mM	0	100		EDTA 1mM	0	100		EDTA 1mM	0	100
	3	100.133			3	95.4285			3	95.8806
	8	98.7848			8	94.1199			8	97.33
	20	99.0686			20	94.6943			20	99.6493
Mn2+ 0.1mM	0	100		Mn2+ 0.1mM	0	100		Mn2+ 0.1mM	0	100
	3	4.3396			3	4.26167			3	14.9649
	8	2.51657			8	2.44236			8	8.52638
	20	2.0538			20	2.88364			20	7.37788
Mn2+ 5mM	0	100		Mn2+ 5mM	0	100		Mn2+ 5mM	0	100
	3	4.94952			3	5.01805			3	19.5201
	8	2.85351			8	2.62273			8	13.6443
	20	3.84216			20	4.53557			20	12.4058
Mn2+ 25mM	0	100		Mn2+ 25mM	0	100		Mn2+ 25mM	0	100
	3	6.72306			3	6.93654			3	14.5854
	8	5.22042			8	4.50921			8	9.10408
	20	5.46412			20	3.92022			20	6.73479

## Sheet: Figure2
Figure2c						Figure2d

## Sheet: Figure3
Figure3a,b								Figure3c

## Sheet: Figure4
Figure4c						Fiure4d					Fiure4e						Fiure4f

## Sheet: Figure5
Figure5b						Figure5c					Figure5d,e								Figure5f						Figure5g
		Figure5d quantification			Figure5e quantification			Figure5f quantification				Figure5g quantification
		Molar ratio	Overall cleavage (%)		Molar ratio	30-nt RNA			30-nt RNA				Cleaved DNA (%)
		0	33.5923		0	1		Time (min)	TOP3B	TOP3B+TDRD3		Time (min)	TOP3B	TOP3B+TDRD3
		0.2	39.5366		0.2	1.12406		0	0	0		0	100	100
		0.5	38.8715		0.5	1.21692		3	2.70365	12.1801		1	49.2638	38.8286
		1	41.9154		1	1.35595		8	8.15213	29.416		2	33.2825	31.6881
		2	48.5734		2	1.76607		20	21.5561	48.6303		4	23.7317	22.4679
		4	76.0766		4	2.76601		40	38.6735	58.6659		10	8.84422	14.0904
												20	6.64754	7.47369
												40	2.95574	3.77394

## Sheet: Figure6
Figure6a

## Sheet: Figure7
Figure7e							Figure7f,g

## Sheet: SI_Figure2
SI_Figure2

## Sheet: SI_Figure3
SI_Figure3a,b

## Sheet: SI_Figure4
SI_Figure4c										SI_Figure4d

[truncated: 8 more sheets: SI_Figure5, SI_Figure6, SI_Figure7, SI_Figure8, SI_Figure9, SI_Figure10, SI_Figure11, SI_Figure12]
